# Supplementary material for: Regulatory considerations in the design, development and quality of monoclonal antibodies and related products for the diagnosis and treatment of cancer
Source: Front Oncol. 2024 Apr 30;14:1379738. doi: 10.3389/fonc.2024.1379738 (PMC11091260; doi:10.3389/fonc.2024.1379738)
Supplement: Supplementary file 1 [file Table_1.xlsx]

## Sheet: Sheet1
Trade name	Non-proprietary name	Target	Year of first oncology approval	Indication	Highest reported ADA incidence (%)	Drugs@FDA site accessed on 4/2/2024
Murine mAbs
Zevalin	ibritumomab tiuxetan	CD20	2002	NHL	2.5	https://www.accessdata.fda.gov/drugsatfda_docs/label/2018/125019s227lbl.pdf
Bexxar	tositumomab	CD20	2003	NHL	70	no longer marketed, label no longer available
Blincyto	blinatumomab	CD19 x CD3	2014	pre B-cell ALL	<2	https://www.accessdata.fda.gov/drugsatfda_docs/label/2024/125557s029lbl.pdf
Lumoxiti	moxetumomab pasudotox -tdfk	CD22	2018		54	https://www.accessdata.fda.gov/drugsatfda_docs/label/2020/761104s003lbl.pdf
Chimeric mAbs
Rituxan	rituximab	CD20	1997	NHL	1.1	https://www.accessdata.fda.gov/drugsatfda_docs/label/2021/103705s5467lbl.pdf
				RA	11
				GPA/MPA	23
				PV	56
Rituxan Hycela	rituximab and hyaluronidase human		2017	NHL	2	https://www.accessdata.fda.gov/drugsatfda_docs/label/2021/761064s013lbl.pdf
Erbitux	cetuximab	EGFR	2004	SCCHN, CRC	<5	https://www.accessdata.fda.gov/drugsatfda_docs/label/2021/125084s279lbl.pdf
Adcetris	brentuximab vedotin	CD30	2011	HL, ALCL	37	https://www.accessdata.fda.gov/drugsatfda_docs/label/2023/125388s107lbl.pdf
Unituxin	dinutuximab	GD2	2015	neuroblastoma	48	https://www.accessdata.fda.gov/drugsatfda_docs/label/2020/125516s025lbl.pdf
Sarcliza	isatuximab-irfc	CD38	2020	Multiple myeloma	1.9	https://www.accessdata.fda.gov/drugsatfda_docs/label/2023/761113s009lbl.pdf
Margenza	margetuximab-cmbk	HER 2	2020	Breast Cancer	3.8	https://www.accessdata.fda.gov/drugsatfda_docs/label/2023/761150s005lbl.pdf
Zynlonta	loncastuximab terisine-lpyl	CD19	2021	large B cell lymphoma	0	https://www.accessdata.fda.gov/drugsatfda_docs/label/2022/761196s004s005lbl.pdf
Elahere	mirvetuximab soravtansine-gynx	Folate receptor alpha	2022	ovarian, fallopian tube, peritoneal cancer	13	https://www.accessdata.fda.gov/drugsatfda_docs/label/2022/761310s000lbl.pdf
Humanized mAbs
Campath	alemtuzumab	CD52	2001	CLL	8.3	https://www.accessdata.fda.gov/drugsatfda_docs/label/2018/103948s5167lbl.pdf
Lemtrada	alemtuzumab	CD52		MS	83	https://www.accessdata.fda.gov/drugsatfda_docs/label/2024/103948s5192lbl.pdf
Herceptin	trastuzumab	HER 2	1998	Breast cancer, gastric cancer	<1	https://www.accessdata.fda.gov/drugsatfda_docs/label/2018/103792s5345lbl.pdf
Herceptin Hylecta	trastuzumab and hyaluronidasee-oysk		2019	Breast cancer	16	https://www.accessdata.fda.gov/drugsatfda_docs/label/2019/761106Orig1s000lbl.pdf
Mylotarg	gemtuzumab ozogomycin	CD33	2017	AML	1	https://www.accessdata.fda.gov/drugsatfda_docs/label/2020/761060s004lbl.pdf
Avastin	bevacizumab	VEGF	2004	CRC, several other solid tumor indications	0.6	https://www.accessdata.fda.gov/drugsatfda_docs/label/2022/125085s340lbl.pdf
Perjeta	pertuzumab	HER 2	2012	Breast cancer	3	https://www.accessdata.fda.gov/drugsatfda_docs/label/2020/125409s124lbl.pdf
Phesgo	pertuzumab, trastuzumab, and hyaluronidase-zzxf	HER 2	2020	Breast cancer	0.9 (trastuzumab)	https://www.accessdata.fda.gov/drugsatfda_docs/label/2020/761170s000lbl.pdf
					4.8 (pertuzumab)
Kadcycla	trastuzumab emtansine	HER 2	2013	Breast cancer	6.4	https://www.accessdata.fda.gov/drugsatfda_docs/label/2022/125427s111lbl.pdf
Gazyva	obinutuzumab	CD20	2013	CLL, FL	7	https://www.accessdata.fda.gov/drugsatfda_docs/label/2022/125486s034lbl.pdf
Keytruda	pembrolizumab	PD-1	2014	many indications	2.1	https://www.accessdata.fda.gov/drugsatfda_docs/label/2024/125514s124lbl.pdf
Empliciti	elotuzumab	SLAMF7	2015	MM	36	https://www.accessdata.fda.gov/drugsatfda_docs/label/2022/761035s015lbl.pdf
Tecentriq	atezolizumab	PD-L1	2016	several solid tumor indications	36	https://www.accessdata.fda.gov/drugsatfda_docs/label/2023/761034s049s051lbl.pdf
Besponsa	inotuzumab ozogamicin	CD22	2017	Pre-B cell ALL	3	https://www.accessdata.fda.gov/drugsatfda_docs/label/2017/761040s000lbl.pdf
Poteligeo	mogamulizumab-kpkc	CCR4	2018	mycosis fungoides, Sézary syndrome	14.1	https://www.accessdata.fda.gov/drugsatfda_docs/label/2022/761051s015lbl.pdf
Polivy	polatuzumab vedotin-piiq	CD79b	2019	DLBCL	6	https://www.accessdata.fda.gov/drugsatfda_docs/label/2023/761121s008lbl.pdf
Enhertu	fam-trastuzumab deruxtecan-nxki	HER 2	2019	Breast cancer, gastric cancer	7.3	https://www.accessdata.fda.gov/drugsatfda_docs/label/2024/761139s026lbl.pdf
Trodelvy	sacituzumab govitecan-hziy	TROP-2	2020	Breast cancer, urothelial cancer	1.1	https://www.accessdata.fda.gov/drugsatfda_docs/label/2023/761115s035lbl.pdf
Monjuvi	tafasitamab-cxix	CD19	2020	DLBCL	0	https://www.accessdata.fda.gov/drugsatfda_docs/label/2021/761163s001lbl.pdf
Blenrep	belantamab mafodotin -blmf	BCMA	2020	MM	1	no longer marketed, label no longer available
Danyelza	naxitamab-gqgk	GD2	2020	neuroblastoma	23	https://www.accessdata.fda.gov/drugsatfda_docs/label/2020/761171lbl.pdf
Jemperli	dostarlimab-gxly	PD-1	2021	Endometrial cancer, mismatch repair deficient solid tumors	2.1	https://www.accessdata.fda.gov/drugsatfda_docs/label/2023/761174s006lbl.pdf
Tecvayli	teclistamab-cqyv	BCMA x CD3	2022	MM	0.5	https://www.accessdata.fda.gov/drugsatfda_docs/label/2023/761291s004lbl.pdf
Lunsumio	mosunetuzumab-axgb	CD20 x CD3	2022	Follicular Lymphoma	0	https://www.accessdata.fda.gov/drugsatfda_docs/label/2022/761263s000lbl.pdf
Zynyz	retifanlimab-dlwr	PD-1	2022	Merkel cell carcinoma	2.9	https://www.accessdata.fda.gov/drugsatfda_docs/label/2023/761334Orig1s000correctedlbl.pdf
Epkinly	epcoritamab-bysp	CD20 x CD3	2023	DLBCL	2.6	https://www.accessdata.fda.gov/drugsatfda_docs/label/2023/761324s000lbl.pdf
Columvi	glofitamab-gxbm	CD20 x CD3	2023	DLBCL, LBCL	1.1	https://www.accessdata.fda.gov/drugsatfda_docs/label/2023/761309s000lbl.pdf
Talvey	talquetamab-tgvs	GPRC5D x CD3	2023	MM	25	https://www.accessdata.fda.gov/drugsatfda_docs/label/2023/761342s000lbl.pdf
Elrexfio	elranatamab-bcmm	BCMA x CD3	2023	MM	8.9	https://www.accessdata.fda.gov/drugsatfda_docs/label/2023/761345Orig1s000lbl.pdf
Loqtorzi	toripalimab-tpzi	PD-1	2023	nasopharyngeal carcinoma	3.7	https://www.accessdata.fda.gov/drugsatfda_docs/label/2023/761240s000lbl.pdf
Human mAbs
Vectabix	panitumumab	EGFR	2006	CRC	0.9	https://www.accessdata.fda.gov/drugsatfda_docs/label/2021/125147s210lbl.pdf
Arzerra	ofatumumab	CD20	2009	CLL	<1	https://www.accessdata.fda.gov/drugsatfda_docs/label/2016/125326s063lbl.pdf
Kesimpta	ofatumumab			MS	0.2	https://www.accessdata.fda.gov/drugsatfda_docs/label/2024/125326s080lbl.pdf
Xgeva	denosumab	RANKL	2010	MM (prevention of skeletal-related events) Giant cell tumor of bone, hypercalcemia of malignancy refractory to bisphosphonate therapy	<1	https://www.accessdata.fda.gov/drugsatfda_docs/label/2019/125320s196s199lbl.pdf
Prolia				osteoporosis	<1	https://www.accessdata.fda.gov/drugsatfda_docs/label/2024/125320s216lbl.pdf
Yervoy	ipilimumab	CTLA-4	2011	several solid tumors, single mAb	5.4	https://www.accessdata.fda.gov/drugsatfda_docs/label/2023/125377s129lbl.pdf
				several solid tumor indications in combination with nivolumab	13.7
Opdivo	nivolumab	PD-1	2014	several solid tumors, single mAb	11	https://www.accessdata.fda.gov/drugsatfda_docs/label/2015/125527s000lbl.pdf
				several solid tumor indications in combination with ipilimumab	56
Opdualag	nivolumab fixed dose combination with relatlimab-rmbw	PD-1 + LAG-3	2022	melanoma	3.8 (nivolumab)	https://www.accessdata.fda.gov/drugsatfda_docs/label/2022/761234s000lbl.pdf
					5.6 (relatlimab)
Imfinzi	durvalumab	PD-L1	2017	solid tumors, single agent	3	https://www.accessdata.fda.gov/drugsatfda_docs/label/2023/761069s042lbl.pdf
			2022	HCC, NSCLC in combination with tremelimumab	3.1
Imjudo	tremelimumab-actl	CTLA-4	2022	HCC, NSCLC in combination with durvalumab	14	https://www.accessdata.fda.gov/drugsatfda_docs/label/2024/761289s004lbl.pdf
Bavencio	avelumab	PD-L1	2017	Merkel Cell Carcinoma, Urothelial Carcinoma, Renal Cell Carcinoma	19.1	https://www.accessdata.fda.gov/drugsatfda_docs/label/2023/761049s015lbl.pdf
Libtayo	cemiplimab-rwlc	PD-1	2018	Cutaneous Squamous Cell Carcinoma, Basal cell carcinoma, Non-Small Cell Lung Cancer	2	https://www.accessdata.fda.gov/drugsatfda_docs/label/2023/761097s015s016lbl.pdf
Cyramza	ramucirumab	VEGFR2	2014	Gastric Cancer, NSCLC, CRC. HCC	3	https://www.accessdata.fda.gov/drugsatfda_docs/label/2022/125477s042lbl.pdf
Darzalex	daratumumab	CD38	2015	MM	0.35	https://www.accessdata.fda.gov/drugsatfda_docs/label/2023/761036s044lbl.pdf
Darzalex fastpro	daratumumab hyaluronidase-fihj		2019		<1	https://www.accessdata.fda.gov/drugsatfda_docs/label/2022/761145s018lbl.pdf
Portrazza	necitumumab	EGFR	2015	NSCLC	4.1	https://www.accessdata.fda.gov/drugsatfda_docs/label/2022/761145s018lbl.pdf
Latruvo	olaratumab	PDGFRa	2016	Soft Tissue Sarcoma	3.5	no longer marketed, label no longer available			https://go.drugbank.com/drugs/DB06043
Padcev	enfortumab vedotin-ejfv	Nectin-4	2019	Urothelial cancer	3.6	https://www.accessdata.fda.gov/drugsatfda_docs/label/2023/761137s024s025lbl.pdf
Rybrevant	amivantamab-vmjw	EGFR x Met	2021	NSCLC	1	https://www.accessdata.fda.gov/drugsatfda_docs/label/2022/761210s002lbl.pdf
Tivdak	tisotumab vedotin-tftv	Tissue Factor	2021	Cervical cancer	5.5	https://www.accessdata.fda.gov/drugsatfda_docs/label/2023/761208s005lbl.pdf

## Sheet: Sheet2
	T/NK	2 CKI	1CKI	APC	2 ag
2006 - 2012	4	0	0	0	3
2013	2	0	0	0	0
2014	4	0	0	0	3
2015	4	0	0	0	2
2016	6	0	0	1	2
2017	17	1	0	0	1
2018	12	10	0	0	5
2019	14	5	1	0	4
2020	10	2	1	4	0
2021	13	6	3	2	1
2022	14	5	6	3	5
2023	19	2	3	1	1
	119	31	14	11	27
	0.59	0.15	0.07	0.05	0.13
